# Supplementary material for: Trim41 is required to regulate chromosome axis protein dynamics and meiosis in male mice
Source: PLoS Genet. 2022 Jun 1;18(6):e1010241. doi: 10.1371/journal.pgen.1010241 (PMC9191731; doi:10.1371/journal.pgen.1010241)
Supplement: S1 Table — (XLSX) [file pgen.1010241.s017.xlsx]

## Sheet: primers and gRNAs
	Primer sequence
	primer	sequence (5'-3')	Figure
	Trim41 neo fw1	tcggaggacattcctttggccttgcc	Fig. 1
	Trim41 neo rv1	gttacacacactcggcagaagttgtgc	Fig. 1
	Trim41 neo rv2	ctaaagcgcatgctccagactgccttg	Fig. 1
	Trim41 Tg fw2 (rtPCR)	catctgtgtggtgtgccgcg	Fig. 1
	Trim41 Tg rv3 (rtPCR)	aacctcctgccgacgttctg	Fig. 1
	Trim41 ΔRING fw3	gtcggaggacattcctttgg	Fig. 6
	Trim41 ΔRING rv4	cacatagtccatgttgtccc	Fig. 6
	Trim41 fw4	cttaggaagcatctagaggc	Fig. 6
	Trim41 rv5	agggcagagcttgattcggg	Fig. 6
	Actb rtPCR fw	ttctacaatgagctgcgtgtggcccc	Fig. 1 & 6
	Actb rtPCR rv	gtggtacgaccagaggcatacagggac	Fig. 1 & 6
	Target sequence of gRNA
	gRNA	target sequence (5'-3')	Figure
	Trim41 ΔRING gRNA1	agggttgggtgtcatggcaa	Fig. 6
	Trim41 ΔRING gRNA2	cagagatgagttggatcggg	Fig. 6
