# Supplementary material for: Trim41 is required to regulate chromosome axis protein dynamics and meiosis in male mice
Source: PLoS Genet. 2022 Jun 1;18(6):e1010241. doi: 10.1371/journal.pgen.1010241 (PMC9191731; doi:10.1371/journal.pgen.1010241)
Supplement: S2 Table — (XLSX) [file pgen.1010241.s018.xlsx]

## Sheet: Antibodies
	Antibodies		SOURCE	IDENTIFIER
	Rabbit polyclonal anti-gamma-H2A.X		Abcam	Cat# ab11174
	Rabbit polyclonal anti-HA		MBL	Cat# M180-3
	Rabbit polyclonal anti-SYCP1		Abcam	Cat# ab15090
	Rabbit polyclonal anti-SYCP3		Abcam	Cat# ab15093
	Rabbit polyclonal anti-BRCA1		Generous gift from Dr. Namekawa [1]
	Rabbit polyclonal anti-RAD21L		[2]
	Rabbit polyclonal anti-REC8		[2]
	Rabbit polyclonal anti-DMC1		Santa Cruz Biotechnology	Cat# SC-22768
	Rabbit polyclonal anti-HORMAD1		ProteinTech	Cat# 13917-1-AP
	Rabbit polyclonal anti-ubiquitin		Abcam	Cat# ab19274
	Rat monoclonal anti-TRIM41 (#33-16)		This study
	Rat monoclonal anti-PA		FUJIFILM Wako Chemicals	Cat# 012-25863
	Rat monoclonal anti-alpha-TUBULIN		Santa Cruz Biotechnology	Cat# sc-53029
	Mouse monoclonal anti-SYCP3		Santa Cruz Biotechnology	Cat# sc-74569
	Mouse monoclonal anti-HA		MBL	Cat# 561
	Mouse monoclonal anti-MLH1		BD Biosciences	Cat# 551092
	Guinea pig polyclonal anti-SYCP3		[3]
	Goat anti-rabbit IgG-HRP		Jackson ImmunoResearch	Cat# 111-036-045
	Goat anti-rat IgG-HRP		Jackson ImmunoResearch	Cat# 112-035-167
	Goat anti-mouse IgG-HRP		Jackson ImmunoResearch	Cat# 115-036-062
	Goat Anti-Rat IgG-micropolymer HRP		Vector Laboratories	Cat# MP-7444
	Goat Anti-Rabbit IgG-micropolymer HRP		Vector Laboratories	Cat# MP-7401
	Goat anti-rabbit IgG-Alexa Fluor 488		Thermo Fisher Scientific	Cat# A11070
	Goat anti-rabbit IgG-Alexa Fluor 546		Thermo Fisher Scientific	Cat# A11071
	Goat anti-rat IgG-Alexa Fluor 546		Thermo Fisher Scientific	Cat# A11081
	Goat anti-mouse IgG-Alexa Fluor 488		Thermo Fisher Scientific	Cat# A11017
	Goat anti-mouse IgG-Alexa Fluor 546		Thermo Fisher Scientific	Cat# A11018
	Goat anti-guinea pig IgG-DyLight 350		Thermo Fisher Scientific	Cat# SA5-10093
	Goat anti-guinea pig IgG-Alexa Fluor 488		Thermo Fisher Scientific	Cat# A11073
	Goat anti-guinea pig IgG-Alexa Fluor 546		Thermo Fisher Scientific	Cat# A11074
	[1]	Ichijima Y, Ichijima M, Lou Z, Nussenzweig A, Camerini-Otero RD, Chen J et al. MDC1 directs chromosome-wide silencing of the sex chromosomes in male germ cells. Genes Dev. 2011; 25(9):959-71. doi: 10.1101/gad.2030811. PubMed PMID: 21536735.
	[2]	Ishiguro K, Kim J, Fujiyama-Nakamura S, Kato S, Watanabe Y. A new meiosis-specific cohesin complex implicated in the cohesin code for homologous pairing. EMBO Rep. 2011 Mar;12(3):267-75. doi: 10.1038/embor.2011.2. Epub 2011 Jan 28. PMID: 21274006.
	[3]	Ishiguro KI, Matsuura K, Tani N, Takeda N, Usuki S, Yamane M et al. MEIOSIN Directs the Switch from Mitosis to Meiosis in Mammalian Germ Cells. Dev Cell. 2020 Feb 24;52(4):429-445.e10. doi: 10.1016/j.devcel.2020.01.010. Epub 2020 Feb 6. PMID: 32032549.
