# Supplementary material for: Trim41 is required to regulate chromosome axis protein dynamics and meiosis in male mice
Source: PLoS Genet. 2022 Jun 1;18(6):e1010241. doi: 10.1371/journal.pgen.1010241 (PMC9191731; doi:10.1371/journal.pgen.1010241)
Supplement: S3 Table — (XLSX) [file pgen.1010241.s019.xlsx]

## Sheet: mating test
	Figs. 1I and 5E
	male mice	pups/plug																average	SD
	Trim41wt/neo (Het)	8	8	10	10	11												8.94118	1.67595
	Trim41wt/neo (Het)	5	10	11	9	8	8
	Trim41wt/neo (Het)	8	7	11	8	11	9
	Trim41neo/neo (KO)	0	0	0	0	0	0											0	-
	Trim41neo/neo (KO)	0	0	0
	Trim41neo/neo (KO)	0	0	0	0	0	0	0	0	0	0	0
	Trim41neo/neo, Tg (KO-Tg)	11	8	8	8	10	11	9	12									9.40909	1.56324
	Trim41neo/neo, Tg (KO-Tg)	8	9	9	10	12	11	11	11
	Trim41neo/neo, Tg (KO-Tg)	8	6	9	8	9	9
	WT	10	10	8	5	11	9	12	10	12	12							9.06452	2.50247
	WT	8	9	10	11	8	10	11	2	8	10
	WT	6	12	8	3	10	9	7	8	11	9	12
	Trim41ΔRING/ΔRING (ΔR-Homo)	0	0	0	0	0	0	0	0	0	0	0	0	0	0			0	-
	Trim41ΔRING/ΔRING (ΔR-Homo)	0	0	0	0	0	0	0	0	0	0	0	0	0	0
	Trim41ΔRING/ΔRING (ΔR-Homo)	0	0	0	0	0	0	0	0	0	0	0	0	0	0	0	0
	Fig. 1J
	mating pair (♀x ♂)	pups/litter (pups reached 1-week of age were counted)																average	SD
	Trim41neo/neo X Trim41wt/neo	8	7	6	9	9	3	5	4	8	11							7.44186	2.32279
	Trim41neo/neo X Trim41wt/neo	7	9	7	7	6	9
	Trim41neo/neo X Trim41wt/neo	5	9	9	6	3	6	11
	Trim41neo/neo X Trim41wt/neo	9	6	8	11	15	6
	Trim41neo/neo X Trim41wt/neo	7	4	9	6	11
	Trim41neo/neo X Trim41wt/neo	6	8	7	7	9
	Trim41neo/neo X Trim41wt/neo	7	7	6	7

## Sheet: testis weight
	Fig. 2B, 5G, and S3A
	male mice	age	body weight (g)	testis weight (mg)		Testis/body weight	average	SD
	WT	13 weeks	29.24	103	103.3	3.5277	3.23377	0.296358
	WT	13 weeks	29.56	95.7	93.6	3.20196
	WT	13 weeks	29.42	83.5	83.4	2.83651
	WT	13 weeks	29.06	95.1	100.7	3.36889
	Trim41wt/neo (Het)	17 weeks	39.24	120.07	109.38	2.92367	3.12943	0.182606
	Trim41wt/neo (Het)	17 weeks	36.88	116.33	125.03	3.27223
	Trim41wt/neo (Het)	17 weeks	35.01	108.64	114.89	3.19237
	Trim41neo/neo (KO)	13 weeks	29.83	38.59	38.44	1.29115	1.18743	0.16712
	Trim41neo/neo (KO)	13 weeks	32.45	41.8	44.05	1.3228
	Trim41neo/neo (KO)	13 weeks	38.38	37.78	38.5	0.993747
	Trim41neo/neo (KO)	13 weeks	34.66	33.45	35.28	0.991489
	Trim41neo/neo (KO)	17 weeks	37.02	36.25	37.07	0.990276
	Trim41neo/neo (KO)	17 weeks	31.52	38.76	37.93	1.21653
	Trim41neo/neo (KO)	17 weeks	32.48	43.54	44.22	1.35099
	Trim41neo/neo (KO)	17 weeks	31.46	41.53	42.94	1.3425
	Trim41neo/neo, Tg (KO-Tg)	12 weeks	28.38	80.52	76.65	2.76903	2.78287	0.147264
	Trim41neo/neo, Tg (KO-Tg)	12 weeks	28.69	83.9	84.6	2.93656
	Trim41neo/neo, Tg (KO-Tg)	12 weeks	27.62	71.2	74.8	2.64301
	Trim41wt/ΔRING (ΔR-Het)	12 weeks	28.28	101.1	99.5	3.54668	3.56233	0.0341947
	Trim41wt/ΔRING (ΔR-Het)	12 weeks	26.3	94.4	95.5	3.61027
	Trim41wt/ΔRING (ΔR-Het)	18 weeks	29.88	106.71	104.32	3.53129
	Trim41wt/ΔRING (ΔR-Het)	18 weeks	30.53	105.46	111.98	3.56109
	Trim41ΔRING/ΔRING (ΔR-Homo)	13 weeks	28.32	36.2	38.3	1.31532	1.48195	0.236808
	Trim41ΔRING/ΔRING (ΔR-Homo)	13 weeks	28.38	37.3	36.7	1.30374
	Trim41ΔRING/ΔRING (ΔR-Homo)	12 weeks	25.2	45.3	45.4	1.7996
	Trim41ΔRING/ΔRING (ΔR-Homo)	12 weeks	28.23	46.6	47.9	1.67375
	Trim41ΔRING/ΔRING (ΔR-Homo)	18 weeks	28.14	37.9	36.24	1.31734
	Trim41wt/neo (Het)	8 days	5.2	4.77	4.15	0.857692	0.888041	0.0677387
	Trim41wt/neo (Het)	8 days	5.77	5.03	5.38	0.90208
	Trim41wt/neo (Het)	8 days	5.87	5.83	5.62	0.975298
	Trim41wt/neo (Het)	8 days	6.26	5.16	5.07	0.817093
	Trim41neo/neo (KO)	8 days	5.28	4.25	4.29	0.808712	0.855526	0.046344
	Trim41neo/neo (KO)	8 days	5.43	4.83	5.22	0.925414
	Trim41neo/neo (KO)	8 days	5.6	4.88	4.51	0.838393
	Trim41neo/neo (KO)	8 days	5.96	4.83	5.04	0.82802
	Trim41neo/neo (KO)	8 days	5.98	5.25	5.24	0.87709
	Trim41wt/neo (Het)	12 days	6.64	6.57	6.24	0.964608	0.986654	0.0621858
	Trim41wt/neo (Het)	12 days	6.78	6.11	6.21	0.908555
	Trim41wt/neo (Het)	12 days	6.95	7.1	7.3	1.03597
	Trim41wt/neo (Het)	12 days	7.07	7.22	7.45	1.03748
	Trim41neo/neo (KO)	12 days	5.71	5.69	5.48	0.978109	1.00362	0.0860062
	Trim41neo/neo (KO)	12 days	6.58	6.86	6.56	1.01976
	Trim41neo/neo (KO)	12 days	6.65	5.9	6.14	0.905263
	Trim41neo/neo (KO)	12 days	6.96	7.75	7.72	1.11135
	Trim41wt/neo (Het)	16 days	6.45	10.1	10.37	1.58682	1.72405	0.0775899
	Trim41wt/neo (Het)	16 days	6.94	12.41	11.54	1.7255
	Trim41wt/neo (Het)	16 days	7.3	12.55	12.24	1.69795
	Trim41wt/neo (Het)	16 days	7.33	13.68	12.9	1.8131
	Trim41wt/neo (Het)	16 days	7.37	13.16	12.77	1.75916
	Trim41wt/neo (Het)	16 days	7.85	13.41	14.25	1.76178
	Trim41neo/neo (KO)	16 days	7.34	11.29	11.9	1.5797	1.41171	0.146895
	Trim41neo/neo (KO)	16 days	7.45	9.72	9.76	1.30738
	Trim41neo/neo (KO)	16 days	7.47	10.65	9.49	1.34806
	Trim41wt/neo (Het)	22 days	8.29	24.9	23.1	2.89505	2.58089	0.211312
	Trim41wt/neo (Het)	22 days	10.46	23.5	26.4	2.38528
	Trim41wt/neo (Het)	22 days	10.58	27.32	28.05	2.61673
	Trim41wt/neo (Het)	22 days	10.73	26.61	24.56	2.38444
	Trim41wt/neo (Het)	22 days	10.98	28.8	28.8	2.62295
	Trim41neo/neo (KO)	22 days	9.92	21	18.7	2.00101	1.8021	0.209544
	Trim41neo/neo (KO)	22 days	9.96	16.13	15.41	1.58333
	Trim41neo/neo (KO)	22 days	10.84	20.44	19.06	1.82196

## Sheet: TUNEL staining
	Fig. 2E & 5J
	male mice	tubule area (cm2)	TUNEL + cells
			stage II-V	stageVI-X	stage XI-I
	Trim41wt/neo (Het)	5.089	3	1	5
	Trim41wt/neo (Het)	4.337	0	0	25
	Trim41wt/neo (Het)	11.352	9	5	42
	Trim41neo/neo (KO)	4.171	50	60	52
	Trim41neo/neo (KO)	4.533	80	136	11
	Trim41neo/neo (KO)	3.464	26	103	22
	Trim41neo/neo, Tg (KO-Tg)	5.07	49	47	32
	Trim41neo/neo, Tg (KO-Tg)	4.624	9	7	33
	Trim41neo/neo, Tg (KO-Tg)	5.002	32	6	38
	Trim41wt/ΔRING (ΔR-Het)	5.413	2	1	20
	Trim41wt/ΔRING (ΔR-Het)	5.758	7	0	10
	Trim41wt/ΔRING (ΔR-Het)	4.489	30	6	44
	Trim41ΔRING/ΔRING (ΔR-Homo)	4.416	182	114	12
	Trim41ΔRING/ΔRING (ΔR-Homo)	4.087	29	54	58
	Trim41ΔRING/ΔRING (ΔR-Homo)	3.583	123	104	59

## Sheet: Sperm tail length
	Fig. 3C & S10C
	Sperm tail length (µm)
	Trim41wt/wt (WT)	Trim41neo/neo (KO)
	126.757	78.953
	124.098	71.8273
	129.416	86.4908
	130.951	93.7
	128.039	77.3708
	125.128	112.964
	127.664	90.7023
	128.098	103.504
	129.949	90.9
	123.501	75.0533
	129.345	42.3975
	123.562	83.686
	127.898	60.8828
	126.245	76.489
	126.525	61.3897
	124.805	84.9207
	123.307	95.3053
	124.487	85.5155
	122.032	51.157
	125.586	82.0345
	121.433	23.6543
	133.7	97.6325
	123.843	98.2733
	122.516	93.851
	124.244	89.0187
	119.408	64.8787
	127.69	83.6282
	123.119	116.838
	128.119	95.281
	79.8473	114.135
	71.396	92.5722
	124.999	104.809
	122.493	31.6193
	125.463	100.412
	120.353	84.2452
	125.531	89.8713
	124.781	111.388
	123.012	92.14
	104.182	113.25
	125.293	116.064
	124.435	88.0867
	126.611	86.9682
	125.607	122.472
	127.244	74.1598
	127.801	97.5367
	122.441	96.623
	126.948	41.214
	124.54	26.1235
	126.019	48.3635
	126.96	107.034
	130.965	68.8468
	127.195	102.788
	128.155	111.341
	123.909	98.0205
	125.742	95.0583
	131.249	99.0155
	121.371	108.581
	128.346	108.178
	129.944
	125.528
	125.987
	131.771
	122.054
	125.356
	123.696
	60.3377
	125.571
	129.299
	122.887
	125.959
	125.303
	126.818
	127.667
	124.592
	127.558
	114.425
	124.746
	128.479
	127.376
	131.224
	117.847
	107.402
	127.862
	123.099
	122.156
	121.814
	125.218
	124.965
	129.978
	125.9
	125.846
	125.87
	125.949
	128.421
	125.894
	126.114
	123.855
	122.433
	130.631
	127.739
	126.051
	123.572
	125.486
	124.879
	125.055
	121.266
	122.801
	126.462
	126.883
	128.543
	127.256
	121.144
	123.024
	120.452
	128.093
	96.4968
	125.933
	125.421
	124.922
	128.961
	127.609
	123.752
	124.365
	124.23
	124.817
	113.134
	122.371
	125.085
	125.66
	124.506
	125.301
	129.367
	125.144
	130.887
	126.906
	123.305
	125.765
	128.142
	127.047
	125.909
	121.226
	127.238
	126.516
	125.534
	125.987
	124.327
	129.704
	126.665
	126.291
	125.43
	122.055
	125.838
	126.353
	122.792
	123.838
	126.419
	123.371
	124.27
	124.261
	125.281
	124.053
	126.237
	128.405
	123.92
	122.711
	124.508
	127.27
	128.41
	126.077
	126.579
	125.284
	127.304
	122.183
	122.338
	126.022
	124.967
	126.204
	121.356
	123.617
	124.971
	124.9

## Sheet: SYCP3&rH2AX
	Fig. 3D							Fig. 3E & S10C
	male mice	total	# of pachytene cells					male mice	# of cells					percentage of cells (%)					# of cells in each stage / # of cells in leptoten stage
			XY body malformation	SYCP3 overloading					leptotene	zygotene	pachytene	diplotene		leptotene	zygotene	pachytene	diplotene		leptotene	zygotene	pachytene	diplotene
				XY	autosome	both		Trim41wt/neo (Het)	25	33	160	46		10.0279	10.3064	62.6741	16.9916		1	1.02778	6.25	1.69444
	Trim41wt/neo (Het)	60	3	1	0	0		Trim41wt/neo (Het)	26	29	176	46
	Trim41wt/neo (Het)	64	2	0	1	0		Trim41wt/neo (Het)	21	12	114	30
	Trim41wt/neo (Het)	57	1	0	1	0		Trim41neo/neo (KO)	36	40	77	11		16.8297	18.1996	58.1213	6.84932		1	1.0814	3.45349	0.406977
	Trim41neo/neo (KO)	69	62	13	1	54		Trim41neo/neo (KO)	28	35	114	12
	Trim41neo/neo (KO)	66	65	15	0	51		Trim41neo/neo (KO)	22	18	106	12
	Trim41neo/neo (KO)	72	65	28	0	43		Trim41wt/ΔRING (ΔR-Het)	22	24	174	54		9.04523	8.54271	63.9447	18.4673		1	0.944444	7.06944	2.04167
								Trim41wt/ΔRING (ΔR-Het)	24	21	150	44
								Trim41wt/ΔRING (ΔR-Het)	26	23	185	49
								Trim41ΔRING/ΔRING (ΔR-Homo)	39	37	197	17		16.4083	16.6667	59.9483	6.97674		1	1.01575	3.65354	0.425197
								Trim41ΔRING/ΔRING (ΔR-Homo)	43	38	107	13
								Trim41ΔRING/ΔRING (ΔR-Homo)	45	54	160	24

## Sheet: Seminiferous tubule squash
	Fig. 3F
	male mice	# of meaphase I cells				# of anaphase I cells
		total	rod-like structured SYCP3 signals	chromosome mislocation		total	rod-like structured SYCP3 signals	chromosome mislocation
	Trim41wt/neo (Het)	108	0	0		15	0	0
	Trim41wt/neo (Het)	108	0	2		20	0	0
	Trim41wt/neo (Het)	92	0	0		15	0	1
	Trim41neo/neo (KO)	123	119	10		8	8	1
	Trim41neo/neo (KO)	116	112	11		12	12	2
	Trim41neo/neo (KO)	102	96	12		10	8	2

## Sheet: Giemsa staining
	Fig. 3G
	male mice	# of meaphase I cells
		total	rod-like structured chromosomes
	Trim41wt/neo (Het)	47	0
	Trim41wt/neo (Het)	30	0
	Trim41wt/neo (Het)	35	0
	Trim41neo/neo (KO)	54	45
	Trim41neo/neo (KO)	35	28
	Trim41neo/neo (KO)	41	33

## Sheet: SYCP3&SYCP1
	Fig. 5E
	male mice	# of ealy pachytene cells			# of late pachytene cells
		total	SYCP1 positive in XY chromosome		total	SYCP1 positive in XY chromosome
	Trim41wt/neo (Het)	36	18		6	1
	Trim41wt/neo (Het)	59	28		10	0
	Trim41wt/neo (Het)	31	14		5	1
	Trim41wt/neo (Het)	100	54		36	3
	Trim41wt/neo (Het)	133	76		63	4
	Trim41neo/neo (KO)	30	19		4	2
	Trim41neo/neo (KO)	27	21		12	9
	Trim41neo/neo (KO)	31	26		9	5
	Trim41neo/neo (KO)	90	77		36	22
	Trim41neo/neo (KO)	76	63		41	26

## Sheet: SYCP3&BRCA1
	Fig. 5F
	male mice	total	# of pachytene cells
			uneven BRCA1 staining on sex chromosomes	BRCA1 positive on autosomes
	Trim41wt/neo (Het)	41	4	1
	Trim41wt/neo (Het)	54	1	0
	Trim41wt/neo (Het)	43	0	1
	Trim41neo/neo (KO)	49	38	19
	Trim41neo/neo (KO)	51	41	13
	Trim41neo/neo (KO)	57	48	9
